# Supplementary material for: P2X4 receptors mediate induction of antioxidants, fibrogenic cytokines and ECM transcripts; in presence of replicating HCV in in vitro setting: An insight into role of P2X4 in fibrosis
Source: PLoS One. 2022 May 20;17(5):e0259727. doi: 10.1371/journal.pone.0259727 (PMC9122194; doi:10.1371/journal.pone.0259727)
Supplement: S1 Data — (ZIP) [file pone.0259727.s006.zip]

Archive with 12 entries (12 files):
- cytokine day5.pzf
- ECM day5.pzf
- ECM day9.pzf
- HO,-SOD 4GROUPS.pzf
- inflam cytokine day9.pzf
- OXI-STR DAY--9.pzf
- P2X4 day5.pzf
- P2X4 day9.pzf
- patient titer.pzf
- PX2,PX3.pzf
- SOD,HO.pzf
- TGF,Ang,Leptin,TNF.pzf
